# Supplementary material for: Mechanisms of redundancy and specificity of the Aspergillus fumigatus Crh transglycosylases
Source: Nat Commun. 2019 Apr 10;10:1669. doi: 10.1038/s41467-019-09674-0 (PMC6458159; doi:10.1038/s41467-019-09674-0)
Supplement: Supplementary file 4 — Source Data [file 41467_2019_9674_MOESM4_ESM.xlsx]

## Sheet: Figure 2
Figure 2a
	pH	3.3		3.7		4.3		4.9		5.8		6.3
	t	0	60	0	60	0	60	0	60	0	60	0	60
	Data 1	942	1453	922	2902	1024	4474	951	3120	1196	2697	1285	1366
		898	1396	912	3046	1124	4584	953	3567	1083	2463	1093	1376
		944	1379	1033	3345	1258	4693	941	3756	979	2087	952	1375
		916		1262		1376	4760	1023	3553	926	2045	947	1473
	pH	3.3		3.7		4.3		4.9		5.8		6.3
	t	0	60	0	60	0	60	0	60	0	60	0	60
	Data 2	1107	1926	1058	2758	1059	3940	1074	4231	1037	2060	1049	1440
		1050	1947	1085	2699	1040	3492	1068	4270	1066	1831	988	1352
		1083	2071	1014	2834	1097	4212	1107	4440	1024	1880	948	1322
		1028		1070		1039		1085	4417	1006	1958	1143	1417
	pH	3.3		3.7		4.3		4.9		5.8		6.3
	t	0	60	0	60	0	60	0	60	0	60	0	60
	Data 3	987	1736	995	2556	1032	3650	891	4412	1052	2412	1052	2412
		942	1756	1054	2894	972	4110	932	4680	996	2318	996	2318
		965	1824	1067	3074	966	4200	968	4932	1031	2270	1031	2270
		950	1903	1024	3194	1012		955	5152	1049	2401	1049	2401
Figure 2b
	L5-SR
	time (min)	0	30	60	90
	Data 1	1376	4952	7898	6751
		1334	4688	6857	5785
		1291	4728	7312	7679
	L5-SR
	time (min)	0	30	60	90
	Data 2	1316	3602	6072	8752
		1268	3606	5621	7724
		1189	3600	5563	7159
	L5-SR
	time (min)	0	30	60	90
	Data 3	1470	4065	6132	8332
		1331	3857	6495	8168
		1379	3980	5801	8412
	CH5-SR
	time (min)	0	30	60	90
	Data 1	3260	15922	25976	28540
		3024	16248	23693	25236
		2966	15591	19235	17560
		2874		17733	17733
	CH5-SR
	time (min)	0	30	60	90
	Data 2	1700	14152	17201	18980
		1665	11564	14239	16942
		1613	11274	13102	18286
		1709	15062	21043	21043
	CH5-SR
	time (min)	0	30	60	90
	Data 3	1638	11998	19673	21084
		1682	13770	20198	19805
		1673	12638	18751	20963
	P5-SR
	time (min)	0	30	60	90
	Data 1	2358	2431	2992	2910
		2287	2337	2923	3055
		2548	2637	3176	2965
		2586	2518	2761	3109
	P5-SR
	time (min)	0	30	60	90
	Data 2	2372	2687	2885	2904
		2536	2321	2493	2909
		2110	2197	2596	2657
		2433	2352	2400	2602
	P5-SR
	time (min)	0	30	60	90
	Data 3	2424	2501	2849	3100
		2354	2468	2664	2658
		2523	2416	2840	3029
Figure 2c
	L5-SR
		WT		E119Q		D121N		E123Q		W207A		R203A		Y145A		F137A		W221A		T218A		S109A		N135
		0	90	0	90	0	90	0	90	0	90	0	90	0	90	0	90	0	90	0	90	0	90	0	90
	Data 1	1058	4659	983	932	915	1003	935	946	972	991	922	5875	963	1355	869	1062
		1035	5205	918	883	946	888	992	908	966	1007	1030	5342	924	1267	929	1043
		972	4553	986	946	940	974	974	865	923	991	992	5803	937	1381	969	1028
				1016	984	1031	988	991	947	966	1009	977		956	1484	989	1037
	Data 2	1132	4453	1096	1077	1068	1108	1044	1012	1003	1004	1052	4341	1115	1318	1010	1061	1020	1157	1072	1488	1313	21598
		1094	4441	1030	1102	1005	1154	1018	934	1012	1032	1020	4468	1120	1221	1005	1098	1025	1030	1007	1572	1395	22425
		1063	4315	1031	986	1022	1153	996	979	1037	1067	1016	4863	1074	1237	1034	1021	1029	1039	1054	1512	1434	21896
				1058	1022	1039	1058	1035	1063	1055	1181	1045	4867	1055	1209	1104	1001	1094	1048	1114	1558	1404	19802
	Data 3	1128	5979	1098	1072	1003	1006	1128	1078	998	1140	988	5979			1021	1038	1057	1098	1135	1620	1392	23098
		1140	5092	1139	1114	1160	1210	1140	1123	1045	1015	1123	5602			994	1069	1002	1097	1094	1607	1442	23508
		1086	3965	1021	1010	1012	1225	1086	1034	1111	1072	997	5421			1057	1158	1011	1036	1082	1487	1450	22496
		1020	3738	1041	1105	1114	1105	1020	1125	1102	1201	1060	5508			1034	1104	1020	1078	1043	1638	1399	24042
	Data 4	986	4686															1062	935	1104	1471	1379	19806
		980	4158															963	1013	1030	1473	1392	23308
		986	4404															1026	952	999	1433	1371	20441
		1126	4106															1010	951	988	1470	1370	23962
	Data 5	19708	25377											19794	19555									19972	19834
		19260	23061											19164	19694									18996	19290
		19439	23335											18999	19386									18853	19260
		19585	23546											18539	19457									18796	18494
	Data 6	19470	25336											18736	19172									19142	19172
		19316	23673											18598	18701									18773	18862
		19688	23570											18788	19189									18743	18382
		19587	24026																						18812
	Data 7	18652	23900											17472	17706									18642	17544
		17802	22640											17424	18283									18137	17555
		17518	21607											17793	18259									17728	17511
		17824	21891											18207	18298									17632	16989
	Data 8	19689	26297											19185	19197									20253	19187
		19429	26235											19217	19525									20047	19438
		19515	25080											18938	19306									19025	18982
		19526	24124											18743	20012									18941	18684
L5-SR	WT							Y145A
	time (min)	0	30	60	90	120	150	0	30	60	90	120	150
	Data 1	19708	21381	23575	25377			19794	19531	19421	19555
		19260	20311	21229	23061			19164	18967	19592	19694
		19439	20409	21006	23335			18999	18773	18950	19386
		19585	20903	21938	23546			18539	18383	19000	19457
	Data 2	19470	21901	23481	25336	25875	27292	18736	18949	19658	19172	19629	21177
		19316	21347	23031	23673	25510	26326	18598	18448	18529	18701	19453	21858
		19688	21692	23197	23570	24771	24748	18788	18854	18064	19189	19542	21273
		19587	21284	23247	24026	24734	25504			19239			21680
	Data 3	18652	20319	22714	23900	23114	24361	17472	17428	18060	17706	18246	18519
		17802	19713	21344	22640	23828	24515	17424	17694	17951	18283	18438	18268
		17518	19250	20224	21607	23157	22572	17793	17625	18395	18259	18619	18843
		17824	19932	20632	21891	22571	23051	18207	18384	18893	18298	18494	18490
	Data 4	19689	21574	23492	26297	27734	28645	19185	18839	19357	19197	19667	19620
		19429	21737	23587	26235	27628	28566	19217	19702	19755	19525	19750	20394
		19515	21296	22856	25080	26808	28149	18938	19755	19183	19306	20532	20948
		19526	20871	21677	24124	25042	25850	18743	18774	19836	20012	20618	20963
	CH5-SR
		WT		E119Q		D121N		E123Q		W207A		R203A		Y145A		F137A		W221A		T218A		S109A		N135
		0	90	0	90	0	90	0	90	0	90	0	90	0	90	0	90	0	90	0	90	0	90	0	90
	Data 1	15170	31289	16495	14542	17149	14954	13326	13116	15783	16306	15740	34077	13567	13150	11776	11634
		14464	32869	18670	17309	15654	16080	15540	13040	15359	16052	16280	33401	13629	14926	13166	12318
		14395	30982	17852	15534	15318	15004	15855	14025	16194	17032	16836	31842	12252	12529	12770	12635
				17426	14850	15157	14290	14061	15000	17362	14552	17041	32619	12151	12562	11163	13720
	Data 2	16942	37156	18557	22108	19316	19459	17970	18701	18697	19023	22928	36544	17794	17659	15673	16786
		18369	36088	20483	20710	20908	18746	18624	18072	18152	19262	19117	37536	17875	16972	14570	16826
		18069	41474	20586	18630	18290	18821	18784	18443	20714	18956	23839	35906	17798	17017	16241	16416
				21696	20365	20664	19769	19954	19453	20281	20710	24090	36086	16987	18187	15218	17140
	Data 3	16971	33230	19785	18263	20089	17277	21332	21942	20230	18678	18406	32102	18384	17026	16947	16553
		17700	35495	19293	18643	19596	19768	22816	21388	20725	18998	17575	34702	15654	16830	15344	16015
		17696	35008	19425	20790	19960	19372	26000	22498	20106	21834	21770	34460	16272	17674	17708	19054
				20590	19314	21047	20990	23369	24342	21246	21435		28018	18244	17720	16104	18394
	Data 4	4158	19506															3732	4245	3993	5346	7311	38184
		4377	20853															3945	3855	4581	5343	7575	40098
		4668	21417															4158	3648	4374	5955	8052	44463
		4392	22038															4074	3951	4254	6060	8967	43578
	Data 5	4488	25311															4479	4860	4584	5976	9576	53088
		4293	24864															4497	4464	4254	6378	9435	52824
		4410	22902															4311	4476	4470	6714	9924	56208
		4191	23034															4305	4257	4278	6987	8622	56064
	Data 6	8370	27598															8455	8416	8451	10143	11235	56400	8455	9301
		8261	29134															8536	8386	8726	10745	11235	55996	8626	9044
		8476	29934															8358	8403	8514	9666	11235	58710	8812	9147
		8407	32118															8219	8529	8628	11387	11235	60223	8629	9127
	Data 7	8929	28438																					8540	10173
		8841	31141																					8421	9845
		8836	28194																					8400	9666
		8770	29422																					8573	9387
	Data 8	9988	29836											9485	9832									10356	11661
		9647	34437											9269	9921									10453	10738
		9429	32932											9102	9589									9865	10515
		9251												9026	9292									9805	10759
	Data 9	8357	28458											8478	8481									8434	9993
		8172	26722											8178	8487									8392	9607
		8570	23110											8439	8719									8261	9578
		8816	24954											8189	8884									8564	10254
	Data 10	8210	21941											7568	7979									7861	8493
		8206	22674											7905	8927									7842	7803
		7821	21569											8138	9651									7668	8064
		8003	21537											8056	9488									7702	8115
	Data 11	8837	25951											8591	8761									9034	8814
		8591	22471											8697	9001									8821	9077
		8635	23600											8362	9171									8515	9474
		8542	23455											8535	9369									8609	9103
CH5-SR	WT							Y145A
	time (min)	0	30	60	90	120	150	0	30	60	90	120	150
	Data 1	9988	18751	27306	29836			9485	9558	9736	9832
		9647	20397	27224	34437			9269	9500	9665	9921
		9429	19649	27716	32932			9102	8912	9352	9589
		9251	19779	29267				9026	8857	9544	9292
	Data 2	8357	16962	23374	28458	31921	29356	8478	8628	8129	8481	8814	9140
		8172	15312	19067	26722	27293	26512	8178	8465	8237	8487	9315	9087
		8570	14948	17609	23110	26004	27352	8439	8356	8266	8719	9433	9421
		8816	15581	18874	24954	27204	31909	8189	8258	8376	8884	9329
	Data 3	8210	15978	20824	21941	21762	20205	7568	8014	7790	7979	8275	8514
		8206	14747	19309	22674	21776	21686	7905	8466	8477	8927	9018	9063
		7821	15084	15740	21569	22361	20298	8138	8753	8824	9651	9334	9004
		8003	12963	16742	21537	20023	20715	8056	8678	9054	9488	9385	9353
	Data 4	8837	15762	22361	25951	26141	22952	8591	8523	8872	8761	8932	8902
		8591	14965	21338	22471	23998	22402	8697	8647	8996	9001	9254	9414
		8635	14501	18971	23600	22972	21349	8362	8782	8782	9171	9931	10094
		8542	14913	18144	23455	25485	24925	8535	8699	8727	9369	10103	10059

## Sheet: Supplementary figure 2
Supplenmentary figure 2b
Supplenmentary figure 2c

## Sheet: Supplenmentary figure 3
Supplenmentary figure 3

## Sheet: Supplenmentary figure 7
Supplenmentary figure 7a
Supplenmentary figure 7a
Supplenmentary figure 7c
Supplenmentary figure 7d
Supplenmentary figure 7b
